# Supplementary material for: Regulatory network for FOREVER YOUNG FLOWER-like genes in regulating Arabidopsis flower senescence and abscission
Source: Commun Biol. 2022 Jul 5;5:662. doi: 10.1038/s42003-022-03629-w (PMC9256709; doi:10.1038/s42003-022-03629-w)
Supplement: Supplementary file 3 — Supplementary Data 1 [file 42003_2022_3629_MOESM3_ESM.xlsx]

## Sheet: Fig.1 h,i,j
Fig.1h
Relative expression	Sample
SAG12	WT	35S::FYL1	35S::FYL1-SRDX
Exp 1	0.9525	0.3238	0.6488
Exp 2	1.0355	0.3169	0.6335
Exp 3	1.012	0.3522	0.6455
AVR	1	0.331	0.6426
stdev	0.0427	0.0187	0.0080641
t-test		1.5579e-05	0.00014155
		***	***
Fig.1i
Relative expression	Sample				Relative expression	Sample				Relative expression	Sample				Relative expression	Sample				Relative expression	Sample
EDF1	WT	35S::FYL71	35S::FYL71-SRDX		EDF2	WT	35S::FYL71	35S::FYL71-SRDX		EDF3	WT	35S::FYL71	35S::FYL71-SRDX		EDF4	WT	35S::FYL71	35S::FYL71-SRDX		ERF1	WT	35S::FYL71	35S::FYL71-SRDX
Exp 1	1.0672	0.2633	0.4689		Exp 1	0.8691	0.2818	0.4905		Exp 1	0.985	0.3039	0.4947		Exp 1	1.1492	1.0082	0.7389		Exp 1	0.9931	0.3739	0.6643
Exp 2	1.0366	0.2564	0.4077		Exp 2	0.8885	0.3231	0.4077		Exp 2	0.9669	0.32	0.5172		Exp 2	1.1967	0.8839	0.8285		Exp 2	1.0327	0.3387	0.7314
Exp 3	0.8962	0.2724	0.4956		Exp 3	1.2424	0.3093	0.4454		Exp 3	1.0481	0.3398	0.4792		Exp 3	0.6541	0.8739	0.5561		Exp 3	0.9742	0.3615	0.7377
AVR	1	0.264	0.4574		AVR	1	0.3047	0.4479		AVR	1	0.3212	0.497		AVR	1	0.922	0.7079		AVR	1	0.3581	0.7111
stdev	0.0912	0.0080344	0.0451		stdev	0.2102	0.021	0.0414		stdev	0.0427	0.018	0.0191		stdev	0.3005	0.0748	0.1389		stdev	0.0299	0.0179	0.0407
t-test		0.00015443	0.00076361		t-test		0.0046763	0.0111		t-test		1.4278e-05	4.8856e-05		t-test		0.6853	0.2011		t-test		5.74e-06	0.00058179
		***	***				***	**				***	***									***	***
Fig.1j
Relative expression	Sample				Relative expression	Sample				Relative expression	Sample				Relative expression	Sample
BOP1	WT	35S::FYL1	35S::FYL1-SRDX		BOP2	WT	35S::FYL71	35S::FYL71-SRDX		IDA	WT	35S::FYL1	35S::FYL1-SRDX		HAESA	WT	35S::FYL71	35S::FYL71-SRDX
Exp 1	1.089	0.6305	0.5302		Exp 1	0.9738	0.5493	0.9056		Exp 1	1.0216	0.3569	0.8353		Exp 1	1.0353	0.2063	0.7173
Exp 2	0.9503	0.6578	0.5259		Exp 2	1.0232	0.674	0.8999		Exp 2	1.0058	0.3318	0.8278		Exp 2	0.9269	0.2081	0.7297
Exp 3	0.9607	0.6904	0.5243		Exp 3	1.003	0.7318	0.845		Exp 3	0.9726	0.324	0.839		Exp 3	1.0379	0.223	0.7347
AVR	1	0.6596	0.5268		AVR	1	0.6517	0.8835		AVR	1	0.3376	0.8341		AVR	1	0.2124	0.7272
stdev	0.0773	0.03	0.0030531		stdev	0.0248	0.0933	0.0335		stdev	0.025	0.0172	0.0057172		stdev	0.0634	0.0091756	0.0089439
t-test		0.002064	0.00044852		t-test		0.0033437	0.0083839		t-test		2.9211e-06	0.00036135		t-test		2.8685e-05	0.0017935
		**	***				**	**				***	***				***	*

## Sheet: Fig. 2 i,j,k
Fig.2i
Relative expression	Sample
SAG12	WT	35S::FYL2-SRDX
Exp 1	0.9525	0.3693
Exp 2	1.0355	0.3349
Exp 3	1.012	0.3551
AVR	1	0.3531
stdev	0.0427	0.0173
t-test		1.6999e-05
		***
Fig.2j
Relative expression	Sample			Relative expression	Sample			Relative expression	Sample			Relative expression	Sample			Relative expression	Sample
EDF1	WT	35S::FYL2-SRDX		EDF2	WT	35S::FYL2-SRDX		EDF3	WT	35S::FYL2-SRDX		EDF4	WT	35S::FYL2-SRDX		ERF1	WT	35S::FYL2-SRDX
Exp 1	1.0672	0.3917		Exp 1	0.8691	0.2445		Exp 1	0.985	0.6388		Exp 1	1.1492	0.1931		Exp 1	1.1688	0.6504
Exp 2	1.0366	0.4684		Exp 2	0.8885	0.2309		Exp 2	0.9669	0.6264		Exp 2	1.1967	0.2493		Exp 2	1.0165	0.6695
Exp 3	0.8962	0.3771		Exp 3	1.2424	0.3234		Exp 3	1.0481	0.5235		Exp 3	0.6541	0.2265		Exp 3	0.8147	0.6378
AVR	1	0.4124		AVR	1	0.2663		AVR	1	0.5963		AVR	1	0.223		AVR	1	0.6526
stdev	0.0912	0.049		stdev	0.2102	0.0499		stdev	0.0427	0.0633		stdev	0.3005	0.0283		stdev	0.1776	0.0159
t-test		0.00060117		t-test		0.0041719		t-test		0.00078911		t-test		0.0112		t-test		0.0279
		***				**				***				*				*
Fig.2k
Relative expression	Sample			Relative expression	Sample			Relative expression	Sample			Relative expression	Sample
BOP1	WT	35S::FYL2-SRDX		BOP2	WT	35S::FYL2-SRDX		IDA	WT	35S::FYL2-SRDX		HAESA	WT	35S::FYL2-SRDX
Exp 1	1.089	0.7244		Exp 1	1.0291	0.762		Exp 1	1.0216	0.2642		Exp 1	1.0353	0.5863
Exp 2	0.9503	0.6907		Exp 2	0.9951	0.7261		Exp 2	1.0058	0.2812		Exp 2	0.9269	0.5457
Exp 3	0.9607	0.7343		Exp 3	0.9759	0.6607		Exp 3	0.9726	0.2741		Exp 3	1.0379	0.5072
AVR	1	0.7164		AVR	1	0.7163		AVR	1	0.2732		AVR	1	0.5464
stdev	0.0773	0.0229		stdev	0.027	0.0514		stdev	0.025	0.0085297		stdev	0.0634	0.0396
t-test		0.0036654		t-test		0.0010661		t-test		1.1608e-06		t-test		0.00046226
		**				**				***				***

## Sheet: Fig.4 j,k,o,p
Fig.4j
Relative expression	Sample				Relative expression	Sample				Relative expression	Sample				Relative expression	Sample				Relative expression	Sample
EDF1	WT	35S::AGL19	35S::AGL19-SRDX		EDF2	WT	35S::AGL19	35S::AGL19-SRDX		EDF3	WT	35S::AGL19	35S::AGL19-SRDX		EDF4	WT	35S::AGL19	35S::AGL19-SRDX		ERF1	WT	35S::AGL19	35S::AGL19-SRDX
Exp 1	1.0672	0.1172	0.1937		Exp 1	0.8691	0.2415	0.4268		Exp 1	0.985	0.3186	0.7304		Exp 1	1.1492	0.318	0.3664		Exp 1	0.9931	0.2572	0.7046
Exp 2	1.0366	0.1624	0.1503		Exp 2	0.8885	0.2511	0.3416		Exp 2	0.9669	0.3313	0.609		Exp 2	1.1967	0.2725	0.3133		Exp 2	1.0327	0.2704	0.6708
Exp 3	0.8962	0.159	0.1947		Exp 3	1.2424	0.2229	0.4324		Exp 3	1.0481	0.4263	0.685		Exp 3	0.6541	0.2464	0.4988		Exp 3	0.9742	0.2646	0.6284
AVR	1	0.1462	0.1796		AVR	1	0.2385	0.4003		AVR	1	0.3587	0.6748		AVR	1	0.279	0.3928		AVR	1	0.2641	0.6679
stdev	0.0912	0.0252	0.0254		stdev	0.2102	0.0143	0.0509		stdev	0.0427	0.0588	0.0613		stdev	0.3005	0.0362	0.0956		stdev	0.0299	0.0066437	0.0382
t-test		9.7889e-05	0.00011482		t-test		0.0033188	0.0086229		t-test		0.00010694	0.0016552		t-test		0.0145	0.029		t-test		1.9871e-06	0.00028891
		***	***				***	**				***	**				*	*				***	***
Fig.4k
Relative expression	Sample				Relative expression	Sample				Relative expression	Sample				Relative expression	Sample
BOP1	WT	35S::AGL19	35S::AGL19-SRDX		BOP2	WT	35S::AGL19	35S::AGL19-SRDX		IDA	WT	35S::AGL19	35S::AGL19-SRDX		HAESA	WT	35S::AGL19	35S::AGL19-SRDX
Exp 1	0.9948	1.1035	1.5968		Exp 1	0.9738	0.8493	0.7886		Exp 1	1.1708	0.4947	0.5349		Exp 1	1.0353	0.4183	0.4978
Exp 2	1.1123	1.0357	1.4306		Exp 2	1.0232	0.8177	0.7684		Exp 2	0.86	0.3332	0.1991		Exp 2	0.9269	0.4406	0.4456
Exp 3	0.8929	2.1122	1.7686		Exp 3	1.003	0.8319	0.9404		Exp 3	0.9691	0.3434	0.1538		Exp 3	1.0379	0.4083	0.5734
AVR	1	1.4171	1.5987		AVR	1	0.8329	0.8325		AVR	1	0.3904	0.2959		AVR	1	0.4224	0.5056
stdev	0.1098	0.6029	0.169		stdev	0.0248	0.0158	0.1105		stdev	0.1577	0.0904	0.2082		stdev	0.0634	0.0165	0.0642
t-test		0.3038	0.006767		t-test		0.00059923	0.0406		t-test		0.0043714	0.0095263		t-test		0.00010702	0.00068774
			**				***	*				**	**				***	***
Fig.4o
Relative expression	Sample			Relative expression	Sample			Relative expression	Sample			Relative expression	Sample			Relative expression	Sample
FYL1	WT	35S::FYF		FYL2	WT	35S::FYF		AGL19	WT	35S::FYF		AGL14	WT	35S::FYF		SOC1	WT	35S::FYF
Exp 1	0.9383	2.851		Exp 1	1.2394	3.5733		Exp 1	1.2172	1.8554		Exp 1	0.9797	1.4994		Exp 1	0.9652	1.737
Exp 2	1.1205	3.9017		Exp 2	0.8984	3.8405		Exp 2	0.9401	2.1022		Exp 2	1.0393	1.4442		Exp 2	0.9049	1.7498
Exp 3	0.9413	6.0465		Exp 3	0.8621	3.2792		Exp 3	0.8427	1.7072		Exp 3	0.9809	1.5042		Exp 3	1.1299	1.7721
AVR	1	4.2664		AVR	1	3.5643		AVR	1	1.8883		AVR	1	1.4826		AVR	1	1.753
stdev	0.1044	1.6287		stdev	0.2081	0.2808		stdev	0.1943	0.1995		stdev	0.0341	0.0333		stdev	0.1165	0.0178
t-test		0.0257		t-test		0.00022091		t-test		0.0052459		t-test		6.2098e-05		t-test		0.0003788
		*				***				**				***				***
Fig.4p
Relative expression	Sample			Relative expression	Sample			Relative expression	Sample			Relative expression	Sample			Relative expression	Sample
FYF	WT	35S::AGL19		FYL1	WT	35S::AGL19		FYL2	WT	35S::AGL19		AGL14	WT	35S::AGL19		SOC1	WT	35S::AGL19
Exp 1	1.0597	1.5414		Exp 1	0.9383	2.1477		Exp 1	1.2394	3.1957		Exp 1	0.9797	2.411		Exp 1	0.9652	3.161
Exp 2	1.0049	1.9942		Exp 2	1.1205	1.5717		Exp 2	0.8984	3.6005		Exp 2	1.0393	1.9396		Exp 2	0.9049	3.4746
Exp 3	0.9354	2.2556		Exp 3	0.9413	2.7664		Exp 3	0.8621	3.6043		Exp 3	0.9809	2.3419		Exp 3	1.1299	3.686
AVR	1	1.9304		AVR	1	2.1619		AVR	1	3.4668		AVR	1	2.2308		AVR	1	3.4405
stdev	0.0623	0.3613		stdev	0.1044	0.5975		stdev	0.2081	0.2349		stdev	0.0341	0.2546		stdev	0.1165	0.2641
t-test		0.0117		t-test		0.0294		t-test		0.0001685		t-test		0.001151		t-test		0.00012651
		*				*				***				**				***

## Sheet: Suppl Fig.4
Supplementary Fig.4
		Relative expression
Gene	Sample	Exp 1	Exp 2	Exp 3	AVR	Stdev	t-test
EDF1	WT	0.8494	1.0745	1.0762	1	0.1305
	35S::FYL2	1.7856	1.728	1.9808	1.8315	0.1325	0.0014974	**
	35S::FYL2-VP16	1.9072	1.7369	1.8347	1.8262	0.0854	0.00078328	***
Gene	Sample	Exp 1	Exp 2	Exp 3	AVR	Stdev	t-test
EDF2	WT	1.0368	1.0034	0.9598	1	0.0386
	35S::FYL2	1.8817	1.9811	1.6821	1.8483	0.1523	0.0007275	***
	35S::FYL2-VP16	2.4399	2.6563	2.7982	2.6315	0.1804	0.00010604	***
Gene	Sample	Exp 1	Exp 2	Exp 3	AVR	Stdev	t-test
EDF3	WT	1.4402	0.8179	0.7419	1	0.3831
	35S::FYL2	3.3457	3.333	1.497	2.7252	1.0637	0.0574
	35S::FYL2-VP16	3.6463	3.6149	5.7889	4.35	1.2462	0.0112	*
Gene	Sample	Exp 1	Exp 2	Exp 3	AVR	Stdev	t-test
EDF4	WT	1.0155	1.0337	0.9509	1	0.0435
	35S::FYL2	1.0861	1.345	1.2554	1.2288	0.1315	0.0459	*
	35S::FYL2-VP16	1.3148	1.6106	1.5263	1.4839	0.1524	0.0061334	**
Gene	Sample	Exp 1	Exp 2	Exp 3	AVR	Stdev	t-test
ERF1	WT	1.0524	0.9763	0.9712	1	0.0455
	35S::FYL2	2.679	2.1955	2.1283	2.3343	0.3004	0.0016034	**
	35S::FYL2-VP16	2.741	3.5123	3.348	3.2004	0.4063	0.00073668	***
Gene	Sample	Exp 1	Exp 2	Exp 3	AVR	Stdev	t-test
SAG12	WT	0.8485	0.7334	1.418	1	0.3666
	35S::FYL2	7.0011	7.3333	9.5181	7.9508	1.3674	0.0010486	**
	35S::FYL2-VP16	2.8745	3.7939	3.3686	3.3457	0.4602	0.0023063	**
Gene	Sample	Exp 1	Exp 2	Exp 3	AVR	Stdev	t-test
BOP1	WT	1.1451	0.865	0.9899	1	0.1403
	35S::FYL2	0.9812	1.0006	0.8798	0.9539	0.0649	0.6325
	35S::FYL2-VP16	1.1772	1.2469	1.372	1.2653	0.0987	0.0553
Gene	Sample	Exp 1	Exp 2	Exp 3	AVR	Stdev	t-test
BOP2	WT	1.0946	0.868	1.0374	1	0.1179
	35S::FYL2	1.239	1.143	1.1171	1.1663	0.0642	0.0984
	35S::FYL2-VP16	0.9655	1.2298	1.1242	1.1065	0.133	0.3579
Gene	Sample	Exp 1	Exp 2	Exp 3	AVR	Stdev	t-test
IDA	WT	0.766	0.7847	1.4492	1	0.3892
	35S::FYL2	3.4619	2.6109	3.8396	3.3041	0.6294	0.0057184	**
	35S::FYL2-VP16	3.4275	2.6717	5.1614	3.7535	1.2765	0.0233	*
Gene	Sample	Exp 1	Exp 2	Exp 3	AVR	Stdev	t-test
HAESA	WT	0.6532	1.2936	1.0532	1	0.3235
	35S::FYL2	3.2029	2.8764	3.7169	3.2654	0.4237	0.0018155	**
	35S::FYL2-VP16	1.5776	1.8703	1.7358	1.7279	0.1465	0.0238	*

## Sheet: Suppl Fig.5j,k
Supplementary Fig.5j
Relative expression	Sample			Relative expression	Sample			Relative expression	Sample			Relative expression	Sample			Relative expression	Sample
EDF1	WT	35S::AGL6-SRDX		EDF2	WT	35S::AGL6-SRDX		EDF3	WT	35S::AGL6-SRDX		EDF4	WT	35S::AGL6-SRDX		ERF1	WT	35S::AGL6-SRDX
Exp 1	1.0069	0.7095		Exp 1	0.959	0.7593		Exp 1	0.942	0.9079		Exp 1	1.0673	0.8199		Exp 1	0.9386	0.6775
Exp 2	0.9715	0.8453		Exp 2	1.0168	0.6659		Exp 2	1.0995	0.7665		Exp 2	0.9579	0.8198		Exp 2	1.0446	0.6511
Exp 3	1.0216	0.769		Exp 3	1.0242	0.7255		Exp 3	0.9585	0.6345		Exp 3	0.9748	0.8103		Exp 3	1.0168	0.6856
AVR	1	0.7746		AVR	1	0.7169		AVR	1	0.7696		AVR	1	0.8166		AVR	1	0.6714
stdev	0.0258	0.0681		stdev	0.0357	0.0473		stdev	0.0866	0.1367		stdev	0.0589	0.0055252		stdev	0.055	0.018
t-test		0.0058363		t-test		0.0011649		t-test		0.0693		t-test		0.0058254		t-test		0.00059861
		**				**								**				***
Supplementary Fig.5k
Relative expression	Sample			Relative expression	Sample			Relative expression	Sample			Relative expression	Sample
BOP1	WT	35S::AGL6-SRDX		BOP2	WT	35S::AGL6-SRDX		IDA	WT	35S::AGL6-SRDX		HAESA	WT	35S::AGL6-SRDX
Exp 1	1.089	0.6378		Exp 1	1.0291	0.6218		Exp 1	1.0216	0.5584		Exp 1	1.1174	0.6395
Exp 2	0.9503	0.5239		Exp 2	0.9951	0.6421		Exp 2	1.0058	0.556		Exp 2	0.9148	0.5422
Exp 3	0.9607	0.5818		Exp 3	0.9759	0.5916		Exp 3	0.9726	0.5548		Exp 3	0.9678	0.6677
AVR	1	0.5812		AVR	1	0.6185		AVR	1	0.5564		AVR	1	0.6165
stdev	0.0773	0.057		stdev	0.027	0.0254		stdev	0.025	0.0018514		stdev	0.1051	0.0658
t-test		0.0016432		t-test		5.809e-05		t-test		6.7586e-06		t-test		0.005851
		**				***				***				**

## Sheet: Suppl Fig.6i,j
Supplementary Fig.6i
Relative expression	Sample			Relative expression	Sample			Relative expression	Sample			Relative expression	Sample			Relative expression	Sample
EDF1	WT	35S::AGL15-SRDX		EDF2	WT	35S::AGL15-SRDX		EDF3	WT	35S::AGL15-SRDX		EDF4	WT	35S::AGL15-SRDX		ERF1	WT	35S::AGL15-SRDX
Exp 1	1.0069	0.8654		Exp 1	0.959	0.4586		Exp 1	0.942	0.3975		Exp 1	1.0673	0.8764		Exp 1	0.9386	0.614
Exp 2	0.9715	0.812		Exp 2	1.0168	0.5411		Exp 2	1.0995	0.3779		Exp 2	0.9579	0.8883		Exp 2	1.0446	0.6238
Exp 3	1.0216	0.7546		Exp 3	1.0242	0.7038		Exp 3	0.9585	0.491		Exp 3	0.9748	0.9194		Exp 3	1.0168	0.5898
AVR	1	0.8107		AVR	1	0.5679		AVR	1	0.4221		AVR	1	0.8947		AVR	1	0.6092
stdev	0.0258	0.0554		stdev	0.0357	0.1247		stdev	0.0866	0.0604		stdev	0.0589	0.0222		stdev	0.055	0.0175
t-test		0.0058064		t-test		0.0044816		t-test		0.00069109		t-test		0.0443		t-test		0.0003017
		**				**				**				*				***
Supplementary Fig.6j
Relative expression	Sample			Relative expression	Sample			Relative expression	Sample			Relative expression	Sample
BOP1	WT	35S::AGL15-SRDX		BOP2	WT	35S::AGL15-SRDX		IDA	WT	35S::AGL15-SRDX		HAESA	WT	35S::AGL15-SRDX
Exp 1	1.089	0.627		Exp 1	1.0291	0.6884		Exp 1	1.0216	0.4376		Exp 1	1.1174	0.5855
Exp 2	0.9503	0.6348		Exp 2	0.9951	0.6551		Exp 2	1.0058	0.4277		Exp 2	0.9148	0.4916
Exp 3	0.9607	0.6057		Exp 3	0.9759	0.6716		Exp 3	0.9726	0.4731		Exp 3	0.9678	0.5402
AVR	1	0.6225		AVR	1	0.6717		AVR	1	0.4461		AVR	1	0.5391
stdev	0.0773	0.0151		stdev	0.027	0.0166		stdev	0.025	0.0239		stdev	0.1051	0.0469
t-test		0.0011478		t-test		5.6617e-05		t-test		1.0048e-05		t-test		0.0022668
		**				***				***				**

## Sheet: Suppl Fig.7c,d
Supplementary Fig.7c
Relative expression	Sample			Relative expression	Sample			Relative expression	Sample			Relative expression	Sample			Relative expression	Sample
EDF1	WT	35S::AGL14-SRDX		EDF2	WT	35S::AGL14-SRDX		EDF3	WT	35S::AGL14-SRDX		EDF4	WT	35S::AGL14-SRDX		ERF1	WT	35S::AGL14-SRDX
Exp 1	1.0069	0.3331		Exp 1	0.959	0.1798		Exp 1	0.942	0.2619		Exp 1	1.0673	0.2323		Exp 1	0.9386	0.1821
Exp 2	0.9715	0.3416		Exp 2	1.0168	0.1603		Exp 2	1.0995	0.2777		Exp 2	0.9579	0.2357		Exp 2	1.0446	0.2062
Exp 3	1.0216	0.3301		Exp 3	1.0242	0.1441		Exp 3	0.9585	0.1905		Exp 3	0.9748	0.2291		Exp 3	1.0168	0.1968
AVR	1	0.3349		AVR	1	0.1614		AVR	1	0.2434		AVR	1	0.2324		AVR	1	0.195
stdev	0.0258	0.0059681		stdev	0.0357	0.0179		stdev	0.0866	0.0464		stdev	0.0589	0.0032858		stdev	0.055	0.0122
t-test		1.6583e-06		t-test		3.4052e-06		t-test		0.00018266		t-test		2.3006e-05		t-test		1.5782e-05
		***				***				***				***				***
Supplementary Fig.7d
Relative expression	Sample			Relative expression	Sample			Relative expression	Sample			Relative expression	Sample
BOP1	WT	35S::AGL14-SRDX		BOP2	WT	35S::AGL14-SRDX		IDA	WT	35S::AGL14-SRDX		HAESA	WT	35S::AGL14-SRDX
Exp 1	1.089	1.1655		Exp 1	1.0291	0.5243		Exp 1	1.0216	0.0825		Exp 1	1.1174	0.2294
Exp 2	0.9503	1.1665		Exp 2	0.9951	0.5498		Exp 2	1.0058	0.0851		Exp 2	0.9148	0.2302
Exp 3	0.9607	1.1562		Exp 3	0.9759	0.5518		Exp 3	0.9726	0.0887		Exp 3	0.9678	0.2352
AVR	1	1.1628		AVR	1	0.542		AVR	1	0.0855		AVR	1	0.2316
stdev	0.0773	0.0056783		stdev	0.027	0.0153		stdev	0.025	0.0031155		stdev	0.1051	0.0031416
t-test		0.022		t-test		1.3856e-05		t-test		3.8374e-07		t-test		0.00022401
		*				***				***				***

## Sheet: Suppl Fig.9a
Supplementary Fig.4
		Relative expression
Gene	Sample	Exp 1	Exp 2	Exp 3	AVR	Stdev	t-test
FYF	WT	0.8662	0.896	1.2378	1	0.2065
	fyf/agl15	0.1356	0.1727	0.1782	0.1622	0.0232	0.0022119	**
Gene	Sample	Exp 1	Exp 2	Exp 3	AVR	Stdev	t-test
FYL2	WT	0.9861	0.9039	1.11	1	0.1037
	fyf/agl15	0.4662	0.4729	0.357	0.432	0.065	0.0013022	**
Gene	Sample	Exp 1	Exp 2	Exp 3	AVR	Stdev	t-test
FYL1	WT	0.8923	0.8651	1.2426	1	0.2105
	fyf/agl15	0.7556	0.7611	0.9129	0.8099	0.0893	0.2232
